# Supplementary material for: Elucidating Turnover Pathways of Bioactive Small Molecules by Isotopomer Analysis: The Persistent Organic Pollutant DDT
Source: PLoS One. 2014 Oct 28;9(10):e110648. doi: 10.1371/journal.pone.0110648 (PMC4228495; doi:10.1371/journal.pone.0110648)
Supplement: Material S1 — List of used spectrometers, measuring parameters and raw data. (XLS) [file pone.0110648.s001.xls]

## Sheet: Sheet1
Supporting Information
Ehlers et al
Elucidating turnover pathways of bioactive small molecules by isotopomer analysis:
The Persistent Organic Pollutant DDT
spectrometers and parameters:
Avance III 850 (Bruker, Karlsruhe, Germany)
with cryogenic probe optimized for deuterium detection, 19F lock
1H pulse decoupling pulse: 130 ms
2H pulse: 15 ms (90°)
T = 328 K
5mm tubes, 400 µL solvent
DRX600 (Bruker, Karlsruhe, Germany)
broadband probe, 19F lock
1H pulse decoupling pulse: 165 ms
2H pulse: 13 ms (90°)
T = 328 K
5mm tubes, 400 µL solvent
DRX500 (Bruker, Karlsruhe, Germany)
broadband probe, unlocked mode
1H pulse decoupling pulse: 155 ms
2H pulse: 12 ms (75°)
T = 323 K
10 mm tube, 3 mL solution
Relaxation times T1 of slowest-relaxing signal
DDT: 110 ms, aromat
DDD: 120 ms, C2HCl2
CHCl2CH(OEt)2: 715 ms, ethyl moiety
Raw data
Integrals are in arbitrary units (depending on scaling of each spectrum during processing)
and are unrelated to quality of the spectrum.
p,p'-DDT reference material
source: Riedel-de-Haen (Seelze, Germany)						spectrometer: 600 MHz
solvent: n-hexane / C6F6 (2:1)						m(DDT) = 102 mg
Signal		Ar-2H	C2HAr2	isotopomer ratio
Integral	spectrum 1	3963	438	0.884179
	spectrum 2	4140	418	0.807729
	spectrum 3	4290	517	0.964103
	spectrum 4	3794	429	0.904586
	spectrum 5	7391	810	0.876742
	spectrum 6	2828	320	0.905233
				0.890429	average
				0.0508193	standard deviation
o,p'-DDD reference material
source: Dr. Ehrenstorfer (Augsburg, Germany)						spectrometer: 600 MHz
solvent: n-hexane / C6F6 (2:1)						m(DDD) = 180 mg
Signal		aromats	C2HCl2	C2HAr2	ratio C2HCl2 / C2HAr2
Integral	spectrum 1	707	162	80	2.025
	spectrum 2	630	142	74	1.91892
	spectrum 3	871	199	106	1.87736
	spectrum 4	661	150	82	1.82927
	spectrum 5	751	167	93	1.7957
					1.88925	average
					0.0891618	standard deviation
p,p'-DDD reference material
Sample 1
source: Dr. Ehrenstorfer (Augsburg, Germany)						spectrometer: 600 MHz
solvent: C6F6						m(DDD) = 100 mg
Signal		aromats	C2HCl2	C2HAr2	ratio C2HCl2 / C2HAr2			fCHCL2
Integral	spectrum 1	62499	13379	7966	1.67951			0.15957
	spectrum 2	67895	15285	8011	1.908			0.167615
	spectrum 3	68319	14685	8287	1.77205			0.160859
	spectrum 4	68076	14610	8452	1.72858			0.160306
					1.77204	average		0.162088	average
					0.0982092	standard deviation		0.00372263	stdev
Sample 2
source: Sigma Aldrich (Steinheim, Germany)						spectrometer: 850 MHz
solvent: C6F6						m(DDD )= 70 mg
Signal		aromats	C2HCl2	C2HAr2	ratio C2HCl2 / C2HAr2
Integral	spectrum 1	81146	15418	8367	1.84272
	spectrum 2	80814	14930	8276	1.80401
	spectrum 3	90060	17001	9392	1.81016
	spectrum 4	80756	15252	8576	1.77845
	spectrum 5	82023	14951	8623	1.73385
	spectrum 6	80545	15273	8250	1.85127
					1.80341	average
					0.0432273	standard deviation
Sample 3
source: unknown						spectrometer: 850 MHz
solvent: C6F6						m(DDD) = 7 mg
Signal		aromats	C2HCl2	C2HAr2	ratio C2HCl2 / C2HAr2
Integral	spectrum 1	4783	1080	569	1.89807
	spectrum 2	9291	2068	1257	1.64519
	spectrum 3	7719	1772	1018	1.74067
	spectrum 4	9111	2041	1263	1.61599
	spectrum 5	8983	2046	1174	1.74276
	spectrum 6	4384	977	560	1.74464
	spectrum 7	3419	759	400	1.8975
					1.75497	average
					0.110014	standard deviation
DDD formed by hydrodechlorination
source: Fe(0) hydrodechlorination of DDT,
starting material: DDT (Riedel-de-Haen, Seelze, Germany)
spectrometer: 850 MHz			solvent: C6F6
sample mass refers to isolated reaction mixture,
consisting of » 70% unreacted DDT and 30% DDD
Experiment 1		m = 50mg
Signal		C2HCl2	C2HAr2	ratio C2HCl2 / C2HAr2
Integral	spectrum 1	1327	1793	0.7401
	spectrum 2	1215	1949	0.623397
	spectrum 3	1267	1764	0.718254
	spectrum 4	1078	1604	0.67207
				0.688455	average
				0.0518211	standard deviation
Experiment 2		m = 40 mg
Signal		C2HCl2	C2HAr2	ratio C2HCl2 / C2HAr2
Integral	spectrum 1	550	845	0.650888
	spectrum 2	505	759	0.665349
	spectrum 3	517	850	0.608235
	spectrum 4	405	731	0.554036
	spectrum 5	369	682	0.541056
	spectrum 6	559	776	0.720361
				0.623321	average
				0.0689038	standard deviation
Experiment 3		m = 45 mg
Signal		C2HCl2	C2HAr2	ratio C2HCl2 / C2HAr2
Integral	spectrum 1	854	1634	0.522644
	spectrum 2	926	1312	0.705793
	spectrum 3	862	1325	0.650566
	spectrum 4	899	1460	0.615753
	spectrum 5	753	1619	0.465102
	spectrum 6	805	1516	0.531003
				0.58181	average
				0.0905031	standard deviation
technical DDT
source: David Gray, Australia, suspension in xylene, xylene was removed by
repeated evaporation with n-hexane
spectrometer: 850 MHz			solvent: C6F6
m(sample)= 200 mg, insoluble components were removed by filtration
replicate 1
Signal		C2HCl2	C2HAr2	ratio C2HCl2 / C2HAr2
Integral	spectrum 1	1154.04	755	1.52853
	spectrum 2	1042.53	541	1.92704
	spectrum 3	1233.69	474	2.60272
	spectrum 4	1185.9	474	2.5019
	spectrum 5	1063.77	470	2.26334
				2.16471	average
				0.440593	standard deviation
replicate 2
Signal		C2HCl2	C2HAr2	ratio C2HCl2 / C2HAr2
Integral	spectrum 1	999.566	567.424	1.76159
	spectrum 2	1144.8	578.27	1.97971
	spectrum 3	982.021	517.553	1.89743
	spectrum 4	956.059	535.374	1.78578
	spectrum 5	761.018	366.994	2.07366
	spectrum 6	1003.58	787.85	1.27382
	spectrum 7	1109.34	658.406	1.68489
				1.77955	average
				0.259981	standard deviation
Dichloroacetaldehyde diethyl acetal
source: Sigma Aldrich (Steinheim, Germany)					spectrometer: 500 MHz
solvent: neat sample
Signal		C2HCl2	C2HO2	2H-methylene		2H-methyle	ratio C2HCl2 / C2HO2
Integral	spectrum 1	120.058	92.5907	513.774		593.196	1.29674
	spectrum 4	123.81	99.21	514.746		591.774	1.24796
	spectrum 5	125.718	98.765	522.299		594.591	1.2729
	spectrum 6	123.677	97.396	517.021		592.59	1.26984
							1.27186
							0.0199619
